# Supplementary material for: Pharmacological Effects of Gami-Yukmijihwang-Tang on the Lipopolysaccharide-Induced Hippocampus Oxidation and Inflammation via Regulation of Sirt6
Source: Pharmaceuticals (Basel). 2022 Feb 28;15(3):293. doi: 10.3390/ph15030293 (PMC8955486; doi:10.3390/ph15030293)
Supplement: Supplementary file 1 [file pharmaceuticals-15-00293-s001.zip]

Archive with 1 entries (1 files):
- pharmaceuticals-1603522-supplementary.pdf
